# Supplementary material for: Identification of Multiple Subsets of Ventral Interneurons and Differential Distribution along the Rostrocaudal Axis of the Developing Spinal Cord
Source: PLoS One. 2013 Aug 15;8(8):e70325. doi: 10.1371/journal.pone.0070325 (PMC3744532; doi:10.1371/journal.pone.0070325)
Supplement: Movie Collection S1 — Vertical rotation of 3D reconstruction of flat mount “open-book” preparation at brachial (Movie S1), thoracic (Movie S2) or lumbar (Movie S3) levels of isolated spinal cord of Dbx1LacZ/+ embryo at e12.5 labeled for β-galactosidase (green) and Evx1 (red), corresponding to Fig. S1A. The movies focus on a single half of the spinal cord. Anterior is to the left, posterior is to the right. At the onset of the movies, ventral is to the top. (Movie S1) At brachial levels, V0V interneurons (red or yellow) display a distribution pattern distinct from V0D interneurons (green). V0 interneuron class exhibits a columnar organization. (Movie S2) At thoracic levels, V0V interneurons (yellow) and V0D interneurons (green) are differentially distributed compared to brachial section of the spinal cord. (Movie S3) At lumbar levels, a majority of V0D interneurons (green) are distributed more ventrally than V0V interneurons (yellow). (ZIP) [file pone.0070325.s007.zip]

Archive with 3 entries (3 files):
- Movie Collection S1/Movie S1.divx
- Movie Collection S1/Movie S2.divx
- Movie Collection S1/Movie S3.divx
