# Supplementary material for: Identification of Multiple Subsets of Ventral Interneurons and Differential Distribution along the Rostrocaudal Axis of the Developing Spinal Cord
Source: PLoS One. 2013 Aug 15;8(8):e70325. doi: 10.1371/journal.pone.0070325 (PMC3744532; doi:10.1371/journal.pone.0070325)
Supplement: Movie Collection S2 — Vertical rotation of 3D reconstruction of flat mount “open-book” preparation at brachial (Movie S1), thoracic (Movie S2) or lumbar (Movie S3) levels of isolated spinal cord embryo at e12.5 labeled for V1 interneurons, corresponding to Fig. S2A. The movies focus on a single half of the spinal cord. Anterior is to the left, posterior is to the right. At the onset of the movies, ventral is to the top. (Movie S1) At brachial levels, Renshaw cells (red or magenta) form a large subset organized into a ventral column distinct from Foxp2+ V1 interneuron columns (green). (Movie S2) At thoracic levels, Renshaw cells (red or magenta) display a columnar organization but the size of this column is reduced compared to brachial levels. Similarly, size of Foxp2+ V1 interneurons (green) is decreased. (Movie S3) At lumbar levels, Renshaw cells (red or magenta) are more scattered compared to brachial or thoracic levels. By contrast, Foxp2+ V1 interneurons (green) are gathered in a compact and homogenous column. (ZIP) [file pone.0070325.s008.zip]

Archive with 3 entries (3 files):
- Movie Collection S2/Movie S1.divx
- Movie Collection S2/Movie S2.divx
- Movie Collection S2/Movie S3.divx
