# Supplementary material for: Identification of Multiple Subsets of Ventral Interneurons and Differential Distribution along the Rostrocaudal Axis of the Developing Spinal Cord
Source: PLoS One. 2013 Aug 15;8(8):e70325. doi: 10.1371/journal.pone.0070325 (PMC3744532; doi:10.1371/journal.pone.0070325)
Supplement: Movie Collection S3 — Vertical rotation of 3D reconstruction of flat mount “open-book” preparation at brachial (Movie S1), thoracic (Movie S2) or lumbar (Movie S3) levels of isolated spinal cord embryo at e12.5 labeled for V2 interneurons, corresponding to Fig. S3A. The movies focus on a single half of the spinal cord. Anterior is to the left, posterior is to the right. At the onset of the movies, ventral is to the top. (Movie S1) At brachial levels, V2a interneurons (blue) are grouped into a distinct column that also contains some V2b interneurons (red). V2b interneurons are distributed into a large column located dorsally to V2a (interneurons) and a narrow column located ventrally to V2c interneurons (green). V2c interneurons are scattered in a column located ventrally to the V2a column. (Movie S2) At thoracic levels, V2a interneurons (blue) form a compact column that contains more V2b interneurons (red) compared to brachial region. V2b interneurons are organized into a large column located dorsally to V2a. V2c interneurons (green) are located ventrally to V2a interneurons within a narrow column that contains fewer V2b interneurons than at brachial levels. (Movie S3) At lumbar levels, V2b interneurons (red) are grouped into a column dorsal to the V2a (interneuron) column (blue) but also intermingle with V2a cells. V2c interneurons (green) gather in a narrow column located directly ventral to the V2a column. (ZIP) [file pone.0070325.s009.zip]

Archive with 3 entries (3 files):
- Movie Collection S3/Movie S1.divx
- Movie Collection S3/Movie S2.divx
- Movie Collection S3/Movie S3.divx
