# Supplementary material for: Identification of Multiple Subsets of Ventral Interneurons and Differential Distribution along the Rostrocaudal Axis of the Developing Spinal Cord
Source: PLoS One. 2013 Aug 15;8(8):e70325. doi: 10.1371/journal.pone.0070325 (PMC3744532; doi:10.1371/journal.pone.0070325)
Supplement: Movie Collection S4 — Vertical rotation of 3D reconstruction of flat mount “open-book” preparation at brachial (Movie S1), thoracic (Movie S2) or lumbar (Movie S3) levels of isolated spinal cord embryo at e12.5 labeled for V3 interneurons, corresponding to Fig. S4A. The movies focus on a single half of the spinal cord. Anterior is to the left, posterior is to the right. At the onset of the movies, ventral is to the top. (Movie S1) At brachial levels, V3 interneurons (red) are distributed into a unique column. (Movie S2) At thoracic levels, V3 interneurons (red) are grouped into a compact column. (Movie S3) At lumbar levels, V3 interneurons (red) form a compact column, the thickness of which being reduced compared to brachial or thoracic levels. (ZIP) [file pone.0070325.s010.zip]

Archive with 3 entries (3 files):
- Movie Collection S4/Movie S1.divx
- Movie Collection S4/Movie S2.divx
- Movie Collection S4/Movie S3.divx
